# Supplementary material for: High-Performance PET-TM/PTFE-like Composite Membranes for Efficient Salt Rejection via Air Gap Membrane Distillation
Source: Polymers (Basel). 2025 Jan 23;17(3):290. doi: 10.3390/polym17030290 (PMC11820516; doi:10.3390/polym17030290)
Supplement: Supplementary file 1 [file polymers-17-00290-s001.zip]

Archive with 1 entries (1 files):
- polymers-3419408-supplementary.pdf
